# Supplementary material for: Cyanotoxins Increase Cytotoxicity and Promote Nonalcoholic Fatty Liver Disease Progression by Enhancing Cell Steatosis
Source: Toxins (Basel). 2023 Jun 25;15(7):411. doi: 10.3390/toxins15070411 (PMC10467139; doi:10.3390/toxins15070411)
Supplement: Supplementary file 1 [file toxins-15-00411-s001.zip]

Archive with 1 entries (1 files):
- toxins-2372558-supplementary.pdf
